# Supplementary material for: Ablation of KDM2A Inhibits Preadipocyte Proliferation and Promotes Adipogenic Differentiation
Source: Int J Mol Sci. 2021 Sep 9;22(18):9759. doi: 10.3390/ijms22189759 (PMC8467897; doi:10.3390/ijms22189759)
Supplement: Supplementary file 1 [file ijms-22-09759-s001.zip]

Archive with 1 entries (1 files):
- supplementary materials.pdf
